# Supplementary material for: You Should Look a Gift Ungulate in the Mouth: Using 2D Occlusal Cheek Tooth Morphology to Study the Evolution of Molarization in Ungulates
Source: Integr Org Biol. 2026 May 30;8(1):obag025. doi: 10.1093/iob/obag025 (PMC13266073; doi:10.1093/iob/obag025)
Supplement: obag025_Supplemental_Files [file obag025_supplemental_files.zip]

Archive with 4 entries (4 files):
- IOB_2026-006_SUPPLEMENTARY FILE_1.docx
- IOB_2026-006_SUPPLEMENTARY FILE_2.docx
- IOB_2026-006_SUPPLEMENTARY FILE_3.docx
- IOB_2026-006_SUPPLEMENTARY FILE_4.docx
